# Supplementary material for: Passive hypothermia (≥35 - <36°C) during transport of newborns with hypoxic-ischaemic encephalopathy
Source: PLoS One. 2017 Mar 9;12(3):e0170100. doi: 10.1371/journal.pone.0170100 (PMC5344310; doi:10.1371/journal.pone.0170100)
Supplement: S1 Dataset — (XLS) [file pone.0170100.s001.xls]

## Sheet: Feuil1
GROUP	group2	T° maternelle sup 38	poids de naissance	lactates cordon	apgar 10	adré	t arrivée smur	délai de mise en hypo	age arrivée réa (m)	poursuite hypo	t arrivée réa
0	1	0	2950	9.3	7	0	35.6	135	220	1	34.9	3.66667
1	0	0	2780	7.45	7	0	35.5	105	148	0	35.9	2.46667
0	1	0	3100	9.9	5	1	34.9	42	163	1	33.7	2.71667
1	0	0	3605	11.2	6	0	35.8	52	144		35.5	2.4
1	0	0	3200	10.5	8	0	34.7	63	150	0	35.1	2.5
0	1	0	3040	14	2	1	33.8	80	166	1	34.8	2.76667
0	1	0	3000	16	0	1	35.3	43	157	0	34.9	2.61667
0	1	0	2770	8.6	7	1	34.5	15	129	1	33.8	2.15
0	1	0	3030	11.9	6	0	33.9	42	119	1	33.6	1.98333
0	1	1	3900	12.91	7	0	35.5	61	140	0	34.9	2.33333
0	1	0	3000	22.1	3	1	30.8	84	193	1	32.6	3.21667
1	0	1	4580	12.3	3	0	33.5	62	146	1	35.3	2.43333
0	1	0	3600	6.8	1	1	35.3	34	87	1	34.4	1.45
1	0	0	3145	4.85	7	0	36.2	150	237	1	35.3	3.95
1	0	0	3040	10	7	0	35.6	147	212	0	35.1	3.53333
0	1	0	3000	9.6		1		59	125	1	34.8	2.08333
0	1	0	2750	4.4	7	1		54	195	0	34.5	3.25
1	0	0	3745	7	3	1	35.7	50	127	1	35.5	2.11667
1	0	0	3000		9	0	35.3	19	78		35.4	1.3
0	1	0	3200	10.1	6	0	35.4	26	124	0	34.8	2.06667
1	0	0	3025		7	0	35.4	134	241	1	35.5	4.01667
0	1	0	2200	4.3	1	1	33.4	45	114	1	33.3	1.9
0	1	0	3565	4.83	8	0	35.5	90	188	0	34.6	3.13333
0	1	0	2300	8.2		0	34.7	108	198	1	33.4	3.3
1	0	0	2790		7	0	35.1	120	207		35.6	3.45
0	1	0	3500	6.7	9	0	36.2	102	222	1	34.4	3.7
0	1	0	2870	12.3	10	0		59	175	0	34.8	2.91667
1	0	0	3240	11.86	10	0	35.5	109	183		35.5	3.05
1	0	0	3500	5.3		1	35.1	32	111	1	35.1	1.85
0	1	0	2360	5	6	1	33.8	112	188	1	34.9	3.13333
1	0	0	3300	6.7		1	35.4	22	138	1	35.8	2.3
1	0	0	3104	12.82	10	0	36.6	89	117	1	35.3	1.95
0	1	0	4200	10	7	1	35.6	28	180	1	34.2	3
1	0	0	2780	12		0	34.5	108	166	0	35.1	2.76667
1	0	0	3800	16	6	1	35	40	170		35.2	2.83333
0	1	0	3300	11.3	6	0	33.7	120	130	1	33.4	2.16667
1	0	0	3145	8.9	7	0	35.1	270	371	1	35.1	6.18333
1	0	0	3710		4	1	35	0	100		35.3	1.66667
1	0	0	3000	10.2	2	1	33.7	69	899		35	14.9833
1	0	0	3650	2	6	0	35.5	5	121		35.9	2.01667
1	0	0	2835		8	0	34.5	95	150	1	35.5	2.5
0	1	0	4580	16	5	1	35.3	125	285	1	34.1	4.75
1	0	0	2750	11.09	5	0	36.5	129	217	0	35.5	3.61667
0	1	0	2700	15.8	6	0	33.7	114	189		34.3	3.15
0	1	0	3750		6	0	35	98	143	0	34.9	2.38333
0	1	0	4970	15	4	1	33.9	85	160	1	34.5	2.66667
1	0	0	2430	9.8	4	0	36.1	625	730	0	35.8	12.1667
0	1		3030	5.9	6	0	35.2	283	319		34.9	5.31667
1	0	0	3500	13.9		0	35.1	60	138		35.7	2.3
1	0	0	3500	5.5	6	0	34.3	145	235		35	3.91667
1	0	0	2430	2.2	1	1	36.5	153	243	0	35.5	4.05
1	0	0	3790	3		0	34.9	35	858		35.9	14.3
1	0	0	2940		4	0	35	121	205	1	35.9	3.41667
0	1	0	2660			0	35	104	214	1	34.3	3.56667
1	0	1	3900	11	5	0	36	24	127	0	35.9	2.11667
0	1	0	3070	14		0	33.8	82	162	1	33.5	2.7
0	1	0	2910			0	33.9	87	162	1	32.9	2.7
0	1	0	3540	11	0	1	32.9	66	195	1	34	3.25
0	1	0	1940	11.6		1	32.8	35	185		34.2	3.08333
1	0	0	5050	5.2	9	0	35.9	30	153	1	35.9	2.55
0	1	1	3710	8	5	0	33.8	21	296	1	33.6	4.93333
1	0	0	3810	19	7	1	35.5	180	205	1	35.1	3.41667
0	1	0	3400			1	33.5	74	170	1	33.2	2.83333
1	0	0	3480	7.6	4	0	36.1	228	369		35.7	6.15
0	1	0	2700	13	4	0	33.5	28	136		32.7	2.26667
1	0	0	3800	14.3		0	35.5	111	203		35.5	3.38333
0	1	0	2400	5	0	1	34.8	75	137	1	33.1	2.28333
1	0	0	2760		4	0	36.6	132	315		35.5	5.25
0	1	0	3508		6	0	35.4	25	165		34.7	2.75
0	1	0	2875	15.8	8	0	34.9	49	174		34.4	2.9
1	0	0	3050	10	9	0	34.9	159	209		35.4	3.48333
1	0	0	2330	12	5	1	36.7	135	250	0	35.2	4.16667
0	1	0	3628	8.1	6	0	35.2	322	369	0	34.1	6.15
1	0	0	2160	10.6	7	0	35.1	98	169	0	35.3	2.81667
1	0	0	2645	11	8	0	36.7	130	253	1	35.9	4.21667
0	1	0	2250	9.1	10	0	34	190	296		34.2	4.93333
1	0	0	2800	14.8	8	0	33.8	111	160	1	35	2.66667
1	0	0	3230		8	0	36.1	105	240	1	35.7	4
0	1	0	3100	4.5	5	1	34.9	39	146	1	33.9	2.43333
0	1	0	3015	17	3	0	34.6	26	138		34.7	2.3
1	0	0	3045	10.9	7	0	37	332	385	1	35.7	6.41667
