# Supplementary material for: Passive hypothermia (≥35 - <36°C) during transport of newborns with hypoxic-ischaemic encephalopathy
Source: PLoS One. 2017 Mar 9;12(3):e0170100. doi: 10.1371/journal.pone.0170100 (PMC5344310; doi:10.1371/journal.pone.0170100)
Supplement: S2 Dataset — (XLS) [file pone.0170100.s002.xls]

## Sheet: Feuil1
GROUP	group2	T° maternelle sup 38	poids de naissance	lactates cordon	apgar 10	adré	t arrivée smur	délai de mise en hypo	age arrivée réa (m)	poursuite hypo	t arrivée réa
0	1	0	3340	2.7	5	0	36.2	162	327	1	36.2	5.45	2.7
1	0	0	2780	7.45	7	0	35.5	105	148	0	35.9	2.46667	1.75
0	1	0	3570		4	0	36	79	160	0	36.6	2.66667	1.31667
0	1	0	2640			1	37.1	138	218	1	36.4	3.63333	2.3
0	1	0	2670	11	9	0	35.2	373	472	0	36.4	7.86667	6.21667
1	0	0	3605	11.2	6	0	35.8	52	144		35.5	2.4	0.866667
1	0	0	3200	10.5	8	0	34.7	63	150	0	35.1	2.5	1.05
0	1	0	3260	11.3		0	37.1	146			37.1	0	2.43333
0	1	0	3860	12	8	0	36.7	62	184	1	36.4	3.06667	1.03333
0	1	1	3700	10.1	6	0	36.6	21	141	1	36.8	2.35	0.35
1	0	1	4580	12.3	3	0	33.5	62	146	1	35.3	2.43333	1.03333
0	1	0	2620	4	10	0	36.4	315	359	0	36.3	5.98333	5.25
1	0	0	3145	4.85	7	0	36.2	150	237	1	35.3	3.95	2.5
0	1	0	3140	5.3	8	0	36.8	73	248	1	36.2	4.13333	1.21667
1	0	0	3040	10	7	0	35.6	147	212	0	35.1	3.53333	2.45
1	0	0	3745	7	3	1	35.7	50	127	1	35.5	2.11667	0.833333
1	0	0	3000		9	0	35.3	19	78		35.4	1.3	0.316667
1	0	0	3025		7	0	35.4	134	241	1	35.5	4.01667	2.23333
1	0	0	2790		7	0	35.1	120	207		35.6	3.45	2
1	0	0	3240	11.86	10	0	35.5	109	183		35.5	3.05	1.81667
1	0	0	3500	5.3		1	35.1	32	111	1	35.1	1.85	0.533333
1	0	0	3300	6.7		1	35.4	22	138	1	35.8	2.3	0.366667
1	0	0	3104	12.82	10	0	36.6	89	117	1	35.3	1.95	1.48333
0	1	0	3190	10.7	10	0	36.2	73	182	1	37.3	3.03333	1.21667
1	0	0	2780	12		0	34.5	108	166	0	35.1	2.76667	1.8
0	1	0	3335	3.5	7	0	36	61	136	0	36.4	2.26667	1.01667
0	1	0	3640	18	8	0	35.8	83	187	0	36.4	3.11667	1.38333
0	1	0	4000	11.8		0	37.1	79	172	1	36.1	2.86667	1.31667
0	1	0	4040	6.3	6	0	36.9	66	130	1	37.3	2.16667	1.1
1	0	0	3800	16	6	1	35	40	170		35.2	2.83333	0.666667
1	0	0	3145	8.9	7	0	35.1	270	371	1	35.1	6.18333	4.5
0	1	0	2190	13	9	0	37	161	216	0	37.1	3.6	2.68333
1	0	0	3710		4	1	35	0	100		35.3	1.66667	0
0	1	0	4350	11	8	0		120	195		36.6	3.25	2
1	0	0	3000	10.2	2	1	33.7	69	899		35	14.9833	1.15
1	0	0	3650	2	6	0	35.5	5	121		35.9	2.01667	0.0833333
1	0	0	2835		8	0	34.5	95	150	1	35.5	2.5	1.58333
0	1		2660	11.2	10	0	36.4	16	387		36.9	6.45	0.266667
1	0	0	2750	11.09	5	0	36.5	129	217	0	35.5	3.61667	2.15
0	1	0	3430			0	33.5	81	176	0	36.5	2.93333	1.35
1	0	0	2430	9.8	4	0	36.1	625	730	0	35.8	12.1667	10.4167
0	1	0	3500	11	8	0	36.6	861	243		37.4	4.05	14.35
0	1	1	3600		6	0	37.4	62	116	1	37.1	1.93333	1.03333
0	1	0	3000	10.8	3	0	36.4	44	216		36.2	3.6	0.733333
0	1	1	3870	8.34	10	0	36.2	639	182		36.4	3.03333	10.65
1	0	0	3500	13.9		0	35.1	60	138		35.7	2.3	1
0	1	0	3760	7.4	8	0	37	233	339	1	37.6	5.65	3.88333
0	1	0	3800	16		0	37	88	77	0	36.7	1.28333	1.46667
0	1	0			6	0	36.6	171	245		36.7	4.08333	2.85
0	1	0	3072	10.07	5	0	35.6	218	288		37	4.8	3.63333
1	0	0	3500	5.5	6	0	34.3	145	235		35	3.91667	2.41667
1	0	0	2430	2.2	1	1	36.5	153	243	0	35.5	4.05	2.55
0	1	0	2835	12.4	6	0	36.7	214	259	0	36.8	4.31667	3.56667
1	0	0	3790	3		0	34.9	35	858		35.9	14.3	0.583333
0	1	0	3970	7.8	6	0	36	143	193	1	36.1	3.21667	2.38333
1	0	0	2940		4	0	35	121	205	1	35.9	3.41667	2.01667
1	0	1	3900	11	5	0	36	24	127	0	35.9	2.11667	0.4
0	1	0	4400	9.3	7	0	37.1	83	196	1	36.3	3.26667	1.38333
0	1	1	3200		9	0	36.5	106	196	1	37	3.26667	1.76667
0	1	1	3850	5.5	6	0	37.2	76	146	0	37.2	2.43333	1.26667
1	0	0	5050	5.2	9	0	35.9	30	153	1	35.9	2.55	0.5
1	0	0	3810	19	7	1	35.5	180	205	1	35.1	3.41667	3
0	1	1	3650	9.25	8	0	36.2	73	205		36.9	3.41667	1.21667
1	0	0	3480	7.6	4	0	36.1	228	369		35.7	6.15	3.8
1	0	0	3800	14.3		0	35.5	111	203		35.5	3.38333	1.85
1	0	0	2760		4	0	36.6	132	315		35.5	5.25	2.2
0	1	0	2755	13	8	0	36.6	95	154		37.3	2.56667	1.58333
0	1	0	4180	10.2	8	1	36.2	56	131	1	36.2	2.18333	0.933333
0	1	0	3920	3.9	8	0	36.8	65	110	0	36.8	1.83333	1.08333
1	0	0	3050	10	9	0	34.9	159	209		35.4	3.48333	2.65
1	0	0	2330	12	5	1	36.7	135	250	0	35.2	4.16667	2.25
1	0	0	2160	10.6	7	0	35.1	98	169	0	35.3	2.81667	1.63333
0	1	0	3040	12.9	6	0	35	0	154	1	36.2	2.56667	0
1	0	0	2645	11	8	0	36.7	130	253	1	35.9	4.21667	2.16667
1	0	0	2800	14.8	8	0	33.8	111	160	1	35	2.66667	1.85
0	1	0	3200	2.3	5	0	36.5	115	145		36	2.41667	1.91667
1	0	0	3230		8	0	36.1	105	240	1	35.7	4	1.75
1	0	0	3045	10.9	7	0	37	332	385	1	35.7	6.41667	5.53333
0	1	0	3290		10	0	37	210	275		36.6	4.58333	3.5
0	1	1	3070	18	5	0	37	210	295		36.7	4.91667	3.5
